# Supplementary material for: Embryonic Exposure to TPhP Elicits Osteotoxicity via Metabolic Disruption in Oryzias latipes
Source: Toxics. 2025 Jul 31;13(8):654. doi: 10.3390/toxics13080654 (PMC12390264; doi:10.3390/toxics13080654)
Supplement: Supplementary file 1 [file toxics-13-00654-s001.zip]

Archive with 1 entries (1 files):
- toxics-3728977-supplementary.pdf
